# Supplementary material for: Genetic Dissection of Nitrogen Use Efficiency in Tropical Maize Through Genome-Wide Association and Genomic Prediction
Source: Front Plant Sci. 2020 Apr 28;11:474. doi: 10.3389/fpls.2020.00474 (PMC7198882; doi:10.3389/fpls.2020.00474)
Supplement: Supplementary file 3 [file Data_Sheet_3.zip]

Archive with 1 entries (1 files):
- Supplementary Figure S4.docx
